# Supplementary material for: Characteristics of Antibiotic Resistance and Tolerance of Environmentally Endemic Pseudomonas aeruginosa
Source: Antibiotics (Basel). 2022 Aug 18;11(8):1120. doi: 10.3390/antibiotics11081120 (PMC9404893; doi:10.3390/antibiotics11081120)
Supplement: Supplementary file 1 [file antibiotics-11-01120-s001.zip]

Archive with 1 entries (1 files):
- antibiotics-1818779-supplementary.pdf
